# Supplementary material for: Cordylobia anthropophaga Myiasis Mimicking Hyperproliferative Skin Disorder in Traveler Returning from Sub-Saharan Africa
Source: Trop Med Infect Dis. 2023 Nov 20;8(11):505. doi: 10.3390/tropicalmed8110505 (PMC10674998; doi:10.3390/tropicalmed8110505)
Supplement: Supplementary file 1 [file tropicalmed-08-00505-s001.zip]

Archive with 1 entries (1 files):
- tropicalmed-2673897-supplementary.pdf
